# Supplementary material for: The influence of endurance exercise training on myocardial fibrosis and arrhythmogenesis in a coxsackievirus B3 myocarditis mouse model
Source: Sci Rep. 2024 Jun 2;14:12653. doi: 10.1038/s41598-024-61874-x (PMC11144711; doi:10.1038/s41598-024-61874-x)
Supplement: Supplementary file 1 — Supplementary Information 1. [file 41598_2024_61874_MOESM1_ESM.xls]

## Sheet: Ventricular Capture threshold 
Electrode 1															Electrode 3
Pulse	Value	Unit	time	unit	Value	Unit	time	unit	Value	Unit	time	unit	Row repeat		Pulse	Value	Unit	time	unit	Value	Unit	time	unit	Value	Unit	time	unit	Row repeat
rectangular	0	µA	2	s		µA		µs		µA		µs			rectangular	0	µA	2	s		µA		µs		µA		µs
rectangular	0	µA	79	ms	1000	µA	500	µs	-1000	µA	500	µs	8		rectangular	0	µA	79	ms	-1000	µA	500	µs	1000	µA	500	µs	8
rectangular	0	µA	5	s		µA		µs		µA		µs			rectangular	0	µA	5	s		µA		µs		µA		µs
rectangular	0	µA	79	ms	900	µA	500	µs	-900	µA	500	µs	8		rectangular	0	µA	79	ms	-900	µA	500	µs	900	µA	500	µs	8
rectangular	0	µA	5	s		µA		µs		µA		µs			rectangular	0	µA	5	s		µA		µs		µA		µs
rectangular	0	µA	79	ms	800	µA	500	µs	-800	µA	500	µs	8		rectangular	0	µA	79	ms	-800	µA	500	µs	800	µA	500	µs	8
rectangular	0	µA	5	s		µA		µs		µA		µs			rectangular	0	µA	5	s		µA		µs		µA		µs
rectangular	0	µA	79	ms	700	µA	500	µs	-700	µA	500	µs	8		rectangular	0	µA	79	ms	-700	µA	500	µs	700	µA	500	µs	8
rectangular	0	µA	5	s		µA		µs		µA		µs			rectangular	0	µA	5	s		µA		µs		µA		µs
rectangular	0	µA	79	ms	600	µA	500	µs	-600	µA	500	µs	8		rectangular	0	µA	79	ms	-600	µA	500	µs	600	µA	500	µs	8
rectangular	0	µA	5	s		µA		µs		µA		µs			rectangular	0	µA	5	s		µA		µs		µA		µs
rectangular	0	µA	79	ms	500	µA	500	µs	-500	µA	500	µs	8		rectangular	0	µA	79	ms	-500	µA	500	µs	500	µA	500	µs	8
rectangular	0	µA	5	s		µA		µs		µA		µs			rectangular	0	µA	5	s		µA		µs		µA		µs
rectangular	0	µA	79	ms	400	µA	500	µs	-400	µA	500	µs	8		rectangular	0	µA	79	ms	-400	µA	500	µs	400	µA	500	µs	8
rectangular	0	µA	5	s		µA		µs		µA		µs			rectangular	0	µA	5	s		µA		µs		µA		µs
rectangular	0	µA	79	ms	300	µA	500	µs	-300	µA	500	µs	8		rectangular	0	µA	79	ms	-300	µA	500	µs	300	µA	500	µs	8
rectangular	0	µA	5	s		µA		µs		µA		µs			rectangular	0	µA	5	s		µA		µs		µA		µs
rectangular	0	µA	79	ms	200	µA	500	µs	-200	µA	500	µs	8		rectangular	0	µA	79	ms	-200	µA	500	µs	200	µA	500	µs	8
rectangular	0	µA	5	s		µA		µs		µA		µs			rectangular	0	µA	5	s		µA		µs		µA		µs
rectangular	0	µA	79	ms	100	µA	500	µs	-100	µA	500	µs	8		rectangular	0	µA	79	ms	-100	µA	500	µs	100	µA	500	µs	8
rectangular	0	µA	2	s		µA		µs		µA		µs			rectangular	0	µA	2	s		µA		µs		µA		µs

## Sheet: VERP
Electrode 1															Electrode 3
Pulse	Value	Unit	time	unit	Value	Unit	time	unit	Value	Unit	time	unit	Row repeat		Pulse	Value	Unit	time	unit	Value	Unit	time	unit	Value	Unit	time	unit	Row repeat
rectangular	0	µA	2	s		µA		µs		µA		µs			rectangular	0	µA	2	s		µA		µs		µA		µs
rectangular	0	µA	99	ms	400	µA	500	µs	-400	µA	500	µs	8		rectangular	0	µA	99	ms	-400	µA	500	µs	400	µA	500	µs	8
rectangular	0	µA	65	ms	400	µA	500	µs	-400	µA	500	µs	1		rectangular	0	µA	65	ms	-400	µA	500	µs	400	µA	500	µs	1
rectangular	0	µA	2	s		µA		µs		µA		µs			rectangular	0	µA	2	s		µA		µs		µA		µs
rectangular	0	µA	99	ms	400	µA	500	µs	-400	µA	500	µs	8		rectangular	0	µA	99	ms	-400	µA	500	µs	400	µA	500	µs	8
rectangular	0	µA	64	ms	400	µA	500	µs	-400	µA	500	µs	1		rectangular	0	µA	64	ms	-400	µA	500	µs	400	µA	500	µs	1
rectangular	0	µA	2	s		µA		µs		µA		µs			rectangular	0	µA	2	s		µA		µs		µA		µs
rectangular	0	µA	99	ms	400	µA	500	µs	-400	µA	500	µs	8		rectangular	0	µA	99	ms	-400	µA	500	µs	400	µA	500	µs	8
rectangular	0	µA	63	ms	400	µA	500	µs	-400	µA	500	µs	1		rectangular	0	µA	63	ms	-400	µA	500	µs	400	µA	500	µs	1
rectangular	0	µA	2	s		µA		µs		µA		µs			rectangular	0	µA	2	s		µA		µs		µA		µs
rectangular	0	µA	99	ms	400	µA	500	µs	-400	µA	500	µs	8		rectangular	0	µA	99	ms	-400	µA	500	µs	400	µA	500	µs	8
rectangular	0	µA	62	ms	400	µA	500	µs	-400	µA	500	µs	1		rectangular	0	µA	62	ms	-400	µA	500	µs	400	µA	500	µs	1
rectangular	0	µA	2	s		µA		µs		µA		µs			rectangular	0	µA	2	s		µA		µs		µA		µs
rectangular	0	µA	99	ms	400	µA	500	µs	-400	µA	500	µs	8		rectangular	0	µA	99	ms	-400	µA	500	µs	400	µA	500	µs	8
rectangular	0	µA	61	ms	400	µA	500	µs	-400	µA	500	µs	1		rectangular	0	µA	61	ms	-400	µA	500	µs	400	µA	500	µs	1
rectangular	0	µA	2	s		µA		µs		µA		µs			rectangular	0	µA	2	s		µA		µs		µA		µs
rectangular	0	µA	99	ms	400	µA	500	µs	-400	µA	500	µs	8		rectangular	0	µA	99	ms	-400	µA	500	µs	400	µA	500	µs	8
rectangular	0	µA	60	ms	400	µA	500	µs	-400	µA	500	µs	1		rectangular	0	µA	60	ms	-400	µA	500	µs	400	µA	500	µs	1
rectangular	0	µA	2	s		µA		µs		µA		µs			rectangular	0	µA	2	s		µA		µs		µA		µs
rectangular	0	µA	99	ms	400	µA	500	µs	-400	µA	500	µs	8		rectangular	0	µA	99	ms	-400	µA	500	µs	400	µA	500	µs	8
rectangular	0	µA	59	ms	400	µA	500	µs	-400	µA	500	µs	1		rectangular	0	µA	59	ms	-400	µA	500	µs	400	µA	500	µs	1
rectangular	0	µA	2	s		µA		µs		µA		µs			rectangular	0	µA	2	s		µA		µs	0	µA		µs
rectangular	0	µA	99	ms	400	µA	500	µs	-400	µA	500	µs	8		rectangular	0	µA	99	ms	-400	µA	500	µs	400	µA	500	µs	8
rectangular	0	µA	58	ms	400	µA	500	µs	-400	µA	500	µs	1		rectangular	0	µA	58	ms	-400	µA	500	µs	400	µA	500	µs	1
rectangular	0	µA	2	s		µA		µs		µA		µs			rectangular	0	µA	2	s		µA		µs		µA		µs
rectangular	0	µA	99	ms	400	µA	500	µs	-400	µA	500	µs	8		rectangular	0	µA	99	ms	-400	µA	500	µs	400	µA	500	µs	8
rectangular	0	µA	57	ms	400	µA	500	µs	-400	µA	500	µs	1		rectangular	0	µA	57	ms	-400	µA	500	µs	400	µA	500	µs	1
rectangular	0	µA	2	s		µA		µs		µA		µs			rectangular	0	µA	2	s		µA		µs		µA		µs
rectangular	0	µA	99	ms	400	µA	500	µs	-400	µA	500	µs	8		rectangular	0	µA	99	ms	-400	µA	500	µs	400	µA	500	µs	8
rectangular	0	µA	56	ms	400	µA	500	µs	-400	µA	500	µs	1		rectangular	0	µA	56	ms	-400	µA	500	µs	400	µA	500	µs	1
rectangular	0	µA	2	s		µA		µs		µA		µs			rectangular	0	µA	2	s		µA		µs		µA		µs
rectangular	0	µA	99	ms	400	µA	500	µs	-400	µA	500	µs	8		rectangular	0	µA	99	ms	-400	µA	500	µs	400	µA	500	µs	8
rectangular	0	µA	55	ms	400	µA	500	µs	-400	µA	500	µs	1		rectangular	0	µA	55	ms	-400	µA	500	µs	400	µA	500	µs	1
rectangular	0	µA	2	s		µA		µs		µA		µs			rectangular	0	µA	2	s		µA		µs		µA		µs
rectangular	0	µA	99	ms	400	µA	500	µs	-400	µA	500	µs	8		rectangular	0	µA	99	ms	-400	µA	500	µs	400	µA	500	µs	8
rectangular	0	µA	54	ms	400	µA	500	µs	-400	µA	500	µs	1		rectangular	0	µA	54	ms	-400	µA	500	µs	400	µA	500	µs	1
rectangular	0	µA	2	s		µA		µs		µA		µs			rectangular	0	µA	2	s		µA		µs		µA		µs
rectangular	0	µA	99	ms	400	µA	500	µs	-400	µA	500	µs	8		rectangular	0	µA	99	ms	-400	µA	500	µs	400	µA	500	µs	8
rectangular	0	µA	53	ms	400	µA	500	µs	-400	µA	500	µs	1		rectangular	0	µA	53	ms	-400	µA	500	µs	400	µA	500	µs	1
rectangular	0	µA	2	s		µA		µs		µA		µs			rectangular	0	µA	2	s		µA		µs		µA		µs
rectangular	0	µA	99	ms	400	µA	500	µs	-400	µA	500	µs	8		rectangular	0	µA	99	ms	-400	µA	500	µs	400	µA	500	µs	8
rectangular	0	µA	52	ms	400	µA	500	µs	-400	µA	500	µs	1		rectangular	0	µA	52	ms	-400	µA	500	µs	400	µA	500	µs	1
rectangular	0	µA	2	s		µA		µs		µA		µs			rectangular	0	µA	2	s		µA		µs		µA		µs
rectangular	0	µA	99	ms	400	µA	500	µs	-400	µA	500	µs	8		rectangular	0	µA	99	ms	-400	µA	500	µs	400	µA	500	µs	8
rectangular	0	µA	51	ms	400	µA	500	µs	-400	µA	500	µs	1		rectangular	0	µA	51	ms	-400	µA	500	µs	400	µA	500	µs	1
rectangular	0	µA	2	s		µA		µs		µA		µs			rectangular	0	µA	2	s		µA		µs		µA		µs
rectangular	0	µA	99	ms	400	µA	500	µs	-400	µA	500	µs	8		rectangular	0	µA	99	ms	-400	µA	500	µs	400	µA	500	µs	8
rectangular	0	µA	50	ms	400	µA	500	µs	-400	µA	500	µs	1		rectangular	0	µA	50	ms	-400	µA	500	µs	400	µA	500	µs	1
rectangular	0	µA	2	s		µA		µs		µA		µs			rectangular	0	µA	2	s		µA		µs		µA		µs
rectangular	0	µA	99	ms	400	µA	500	µs	-400	µA	500	µs	8		rectangular	0	µA	99	ms	-400	µA	500	µs	400	µA	500	µs	8
rectangular	0	µA	49	ms	400	µA	500	µs	-400	µA	500	µs	1		rectangular	0	µA	49	ms	-400	µA	500	µs	400	µA	500	µs	1
rectangular	0	µA	2	s		µA		µs		µA		µs			rectangular	0	µA	2	s		µA		µs		µA		µs
rectangular	0	µA	99	ms	400	µA	500	µs	-400	µA	500	µs	8		rectangular	0	µA	99	ms	-400	µA	500	µs	400	µA	500	µs	8
rectangular	0	µA	48	ms	400	µA	500	µs	-400	µA	500	µs	1		rectangular	0	µA	48	ms	-400	µA	500	µs	400	µA	500	µs	1
rectangular	0	µA	2	s		µA		µs		µA		µs			rectangular	0	µA	2	s		µA		µs		µA		µs
rectangular	0	µA	99	ms	400	µA	500	µs	-400	µA	500	µs	8		rectangular	0	µA	99	ms	-400	µA	500	µs	400	µA	500	µs	8
rectangular	0	µA	47	ms	400	µA	500	µs	-400	µA	500	µs	1		rectangular	0	µA	47	ms	-400	µA	500	µs	400	µA	500	µs	1
rectangular	0	µA	2	s		µA		µs		µA		µs			rectangular	0	µA	2	s		µA		µs		µA		µs
rectangular	0	µA	99	ms	400	µA	500	µs	-400	µA	500	µs	8		rectangular	0	µA	99	ms	-400	µA	500	µs	400	µA	500	µs	8
rectangular	0	µA	46	ms	400	µA	500	µs	-400	µA	500	µs	1		rectangular	0	µA	46	ms	-400	µA	500	µs	400	µA	500	µs	1
rectangular	0	µA	2	s		µA		µs		µA		µs			rectangular	0	µA	2	s		µA		µs		µA		µs
rectangular	0	µA	99	ms	400	µA	500	µs	-400	µA	500	µs	8		rectangular	0	µA	99	ms	-400	µA	500	µs	400	µA	500	µs	8
rectangular	0	µA	45	ms	400	µA	500	µs	-400	µA	500	µs	1		rectangular	0	µA	45	ms	-400	µA	500	µs	400	µA	500	µs	1
rectangular	0	µA	2	s		µA		µs		µA		µs			rectangular	0	µA	2	s		µA		µs		µA		µs
rectangular	0	µA	99	ms	400	µA	500	µs	-400	µA	500	µs	8		rectangular	0	µA	99	ms	-400	µA	500	µs	400	µA	500	µs	8
rectangular	0	µA	44	ms	400	µA	500	µs	-400	µA	500	µs	1		rectangular	0	µA	44	ms	-400	µA	500	µs	400	µA	500	µs	1
rectangular	0	µA	2	s	0	µA		µs		µA		µs			rectangular	0	µA	2	s		µA		µs		µA		µs
rectangular	0	µA	99	ms	400	µA	500	µs	-400	µA	500	µs	8		rectangular	0	µA	99	ms	-400	µA	500	µs	400	µA	500	µs	8
rectangular	0	µA	43	ms	400	µA	500	µs	-400	µA	500	µs	1		rectangular	0	µA	43	ms	-400	µA	500	µs	400	µA	500	µs	1
rectangular	0	µA	2	s		µA		µs		µA		µs			rectangular	0	µA	2	s		µA		µs		µA		µs
rectangular	0	µA	99	ms	400	µA	500	µs	-400	µA	500	µs	8		rectangular	0	µA	99	ms	-400	µA	500	µs	400	µA	500	µs	8
rectangular	0	µA	42	ms	400	µA	500	µs	-400	µA	500	µs	1		rectangular	0	µA	42	ms	-400	µA	500	µs	400	µA	500	µs	1
rectangular	0	µA	2	s		µA		µs		µA		µs			rectangular	0	µA	2	s		µA		µs		µA		µs
rectangular	0	µA	99	ms	400	µA	500	µs	-400	µA	500	µs	8		rectangular	0	µA	99	ms	-400	µA	500	µs	400	µA	500	µs	8
rectangular	0	µA	41	ms	400	µA	500	µs	-400	µA	500	µs	1		rectangular	0	µA	41	ms	-400	µA	500	µs	400	µA	500	µs	1
rectangular	0	µA	2	s		µA		µs		µA		µs			rectangular	0	µA	2	s		µA		µs		µA		µs
rectangular	0	µA	99	ms	400	µA	500	µs	-400	µA	500	µs	8		rectangular	0	µA	99	ms	-400	µA	500	µs	400	µA	500	µs	8
rectangular	0	µA	40	ms	400	µA	500	µs	-400	µA	500	µs	1		rectangular	0	µA	40	ms	-400	µA	500	µs	400	µA	500	µs	1
rectangular	0	µA	2	s		µA		µs		µA		µs			rectangular	0	µA	2	s		µA		µs		µA		µs
rectangular	0	µA	99	ms	400	µA	500	µs	-400	µA	500	µs	8		rectangular	0	µA	99	ms	-400	µA	500	µs	400	µA	500	µs	8
rectangular	0	µA	39	ms	400	µA	500	µs	-400	µA	500	µs	1		rectangular	0	µA	39	ms	-400	µA	500	µs	400	µA	500	µs	1
rectangular	0	µA	2	s		µA		µs		µA		µs			rectangular	0	µA	2	s		µA		µs		µA		µs
rectangular	0	µA	99	ms	400	µA	500	µs	-400	µA	500	µs	8		rectangular	0	µA	99	ms	-400	µA	500	µs	400	µA	500	µs	8
rectangular	0	µA	38	ms	400	µA	500	µs	-400	µA	500	µs	1		rectangular	0	µA	38	ms	-400	µA	500	µs	400	µA	500	µs	1
rectangular	0	µA	2	s		µA		µs		µA		µs			rectangular	0	µA	2	s		µA		µs		µA		µs
rectangular	0	µA	99	ms	400	µA	500	µs	-400	µA	500	µs	8		rectangular	0	µA	99	ms	-400	µA	500	µs	400	µA	500	µs	8
rectangular	0	µA	37	ms	400	µA	500	µs	-400	µA	500	µs	1		rectangular	0	µA	37	ms	-400	µA	500	µs	400	µA	500	µs	1
rectangular	0	µA	2	s		µA		µs		µA		µs			rectangular	0	µA	2	s		µA		µs		µA		µs
rectangular	0	µA	99	ms	400	µA	500	µs	-400	µA	500	µs	8		rectangular	0	µA	99	ms	-400	µA	500	µs	400	µA	500	µs	8
rectangular	0	µA	36	ms	400	µA	500	µs	-400	µA	500	µs	1		rectangular	0	µA	36	ms	-400	µA	500	µs	400	µA	500	µs	1
rectangular	0	µA	2	s		µA		µs		µA		µs			rectangular	0	µA	2	s		µA		µs		µA		µs
rectangular	0	µA	99	ms	400	µA	500	µs	-400	µA	500	µs	8		rectangular	0	µA	99	ms	-400	µA	500	µs	400	µA	500	µs	8
rectangular	0	µA	35	ms	400	µA	500	µs	-400	µA	500	µs	1		rectangular	0	µA	35	ms	-400	µA	500	µs	400	µA	500	µs	1
rectangular	0	µA	2	s		µA		µs		µA		µs			rectangular	0	µA	2	s		µA		µs		µA		µs
rectangular	0	µA	99	ms	400	µA	500	µs	-400	µA	500	µs	8		rectangular	0	µA	99	ms	-400	µA	500	µs	400	µA	500	µs	8
rectangular	0	µA	34	ms	400	µA	500	µs	-400	µA	500	µs	1		rectangular	0	µA	34	ms	-400	µA	500	µs	400	µA	500	µs	1
rectangular	0	µA	2	s		µA		µs		µA		µs			rectangular	0	µA	2	s		µA		µs		µA		µs
rectangular	0	µA	99	ms	400	µA	500	µs	-400	µA	500	µs	8		rectangular	0	µA	99	ms	-400	µA	500	µs	400	µA	500	µs	8
rectangular	0	µA	33	ms	400	µA	500	µs	-400	µA	500	µs	1		rectangular	0	µA	33	ms	-400	µA	500	µs	400	µA	500	µs	1
rectangular	0	µA	2	s		µA		µs		µA		µs			rectangular	0	µA	2	s		µA		µs		µA		µs
rectangular	0	µA	99	ms	400	µA	500	µs	-400	µA	500	µs	8		rectangular	0	µA	99	ms	-400	µA	500	µs	400	µA	500	µs	8
rectangular	0	µA	32	ms	400	µA	500	µs	-400	µA	500	µs	1		rectangular	0	µA	32	ms	-400	µA	500	µs	400	µA	500	µs	1
rectangular	0	µA	2	s		µA		µs		µA		µs			rectangular	0	µA	2	s		µA		µs		µA		µs
rectangular	0	µA	99	ms	400	µA	500	µs	-400	µA	500	µs	8		rectangular	0	µA	99	ms	-400	µA	500	µs	400	µA	500	µs	8
rectangular	0	µA	31	ms	400	µA	500	µs	-400	µA	500	µs	1		rectangular	0	µA	31	ms	-400	µA	500	µs	400	µA	500	µs	1
rectangular	0	µA	2	s		µA		µs	0	µA		µs			rectangular	0	µA	2	s		µA		µs		µA		µs
rectangular	0	µA	99	ms	400	µA	500	µs	-400	µA	500	µs	8		rectangular	0	µA	99	ms	-400	µA	500	µs	400	µA	500	µs	8
rectangular	0	µA	30	ms	400	µA	500	µs	-400	µA	500	µs	1		rectangular	0	µA	30	ms	-400	µA	500	µs	400	µA	500	µs	1
rectangular	0	µA	2	s		µA		µs		µA		µs			rectangular	0	µA	2	s		µA		µs		µA		µs
rectangular	0	µA	99	ms	400	µA	500	µs	-400	µA	500	µs	8		rectangular	0	µA	99	ms	-400	µA	500	µs	400	µA	500	µs	8
rectangular	0	µA	29	ms	400	µA	500	µs	-400	µA	500	µs	1		rectangular	0	µA	29	ms	-400	µA	500	µs	400	µA	500	µs	1
rectangular	0	µA	2	s		µA		µs		µA		µs			rectangular	0	µA	2	s		µA		µs		µA		µs
rectangular	0	µA	99	ms	400	µA	500	µs	-400	µA	500	µs	8		rectangular	0	µA	99	ms	-400	µA	500	µs	400	µA	500	µs	8
rectangular	0	µA	28	ms	400	µA	500	µs	-400	µA	500	µs	1		rectangular	0	µA	28	ms	-400	µA	500	µs	400	µA	500	µs	1
rectangular	0	µA	2	s		µA		µs		µA		µs			rectangular	0	µA	2	s		µA		µs		µA		µs
rectangular	0	µA	99	ms	400	µA	500	µs	-400	µA	500	µs	8		rectangular	0	µA	99	ms	-400	µA	500	µs	400	µA	500	µs	8
rectangular	0	µA	27	ms	400	µA	500	µs	-400	µA	500	µs	1		rectangular	0	µA	27	ms	-400	µA	500	µs	400	µA	500	µs	1
rectangular	0	µA	2	s		µA		µs		µA		µs			rectangular	0	µA	2	s		µA		µs		µA		µs
rectangular	0	µA	99	ms	400	µA	500	µs	-400	µA	500	µs	8		rectangular	0	µA	99	ms	-400	µA	500	µs	400	µA	500	µs	8
rectangular	0	µA	26	ms	400	µA	500	µs	-400	µA	500	µs	1		rectangular	0	µA	26	ms	-400	µA	500	µs	400	µA	500	µs	1
rectangular	0	µA	2	s		µA		µs		µA		µs			rectangular	0	µA	2	s		µA		µs		µA		µs
rectangular	0	µA	99	ms	400	µA	500	µs	-400	µA	500	µs	8		rectangular	0	µA	99	ms	-400	µA	500	µs	400	µA	500	µs	8
rectangular	0	µA	25	ms	400	µA	500	µs	-400	µA	500	µs	1		rectangular	0	µA	25	ms	-400	µA	500	µs	400	µA	500	µs	1
rectangular	0	µA	2	s		µA		µs		µA		µs			rectangular	0	µA	2	s		µA		µs		µA		µs
rectangular	0	µA	99	ms	400	µA	500	µs	-400	µA	500	µs	8		rectangular	0	µA	99	ms	-400	µA	500	µs	400	µA	500	µs	8
rectangular	0	µA	24	ms	400	µA	500	µs	-400	µA	500	µs	1		rectangular	0	µA	24	ms	-400	µA	500	µs	400	µA	500	µs	1
rectangular	0	µA	2	s		µA		µs		µA		µs			rectangular	0	µA	2	s		µA		µs		µA		µs
rectangular	0	µA	99	ms	400	µA	500	µs	-400	µA	500	µs	8		rectangular	0	µA	99	ms	-400	µA	500	µs	400	µA	500	µs	8
rectangular	0	µA	23	ms	400	µA	500	µs	-400	µA	500	µs	1		rectangular	0	µA	23	ms	-400	µA	500	µs	400	µA	500	µs	1
rectangular	0	µA	2	s		µA		µs		µA		µs			rectangular	0	µA	2	s		µA		µs		µA		µs
rectangular	0	µA	99	ms	400	µA	500	µs	-400	µA	500	µs	8		rectangular	0	µA	99	ms	-400	µA	500	µs	400	µA	500	µs	8
rectangular	0	µA	22	ms	400	µA	500	µs	-400	µA	500	µs	1		rectangular	0	µA	22	ms	-400	µA	500	µs	400	µA	500	µs	1
rectangular	0	µA	2	s		µA		µs		µA		µs			rectangular	0	µA	2	s		µA		µs		µA		µs
rectangular	0	µA	99	ms	400	µA	500	µs	-400	µA	500	µs	8		rectangular	0	µA	99	ms	-400	µA	500	µs	400	µA	500	µs	8
rectangular	0	µA	21	ms	400	µA	500	µs	-400	µA	500	µs	1		rectangular	0	µA	21	ms	-400	µA	500	µs	400	µA	500	µs	1
rectangular	0	µA	2	s		µA		µs		µA		µs			rectangular	0	µA	2	s		µA		µs		µA		µs
rectangular	0	µA	99	ms	400	µA	500	µs	-400	µA	500	µs	8		rectangular	0	µA	99	ms	-400	µA	500	µs	400	µA	500	µs	8
rectangular	0	µA	20	ms	400	µA	500	µs	-400	µA	500	µs	1		rectangular	0	µA	20	ms	-400	µA	500	µs	400	µA	500	µs	1
rectangular	0	µA	2	s		µA		µs		µA		µs			rectangular	0	µA	2	s		µA		µs		µA		µs
rectangular	0	µA	99	ms	400	µA	500	µs	-400	µA	500	µs	8		rectangular	0	µA	99	ms	-400	µA	500	µs	400	µA	500	µs	8
rectangular	0	µA	19	ms	400	µA	500	µs	-400	µA	500	µs	1		rectangular	0	µA	19	ms	-400	µA	500	µs	400	µA	500	µs	1
rectangular	0	µA	2	s		µA		µs		µA		µs			rectangular	0	µA	2	s		µA		µs		µA		µs
rectangular	0	µA	99	ms	400	µA	500	µs	-400	µA	500	µs	8		rectangular	0	µA	99	ms	-400	µA	500	µs	400	µA	500	µs	8
rectangular	0	µA	18	ms	400	µA	500	µs	-400	µA	500	µs	1		rectangular	0	µA	18	ms	-400	µA	500	µs	400	µA	500	µs	1
rectangular	0	µA	2	s		µA		µs		µA		µs			rectangular	0	µA	2	s		µA		µs		µA		µs
rectangular	0	µA	99	ms	400	µA	500	µs	-400	µA	500	µs	8		rectangular	0	µA	99	ms	-400	µA	500	µs	400	µA	500	µs	8
rectangular	0	µA	17	ms	400	µA	500	µs	-400	µA	500	µs	1		rectangular	0	µA	17	ms	-400	µA	500	µs	400	µA	500	µs	1
rectangular	0	µA	2	s		µA		µs		µA		µs			rectangular	0	µA	2	s		µA		µs		µA		µs
rectangular	0	µA	99	ms	400	µA	500	µs	-400	µA	500	µs	8		rectangular	0	µA	99	ms	-400	µA	500	µs	400	µA	500	µs	8
rectangular	0	µA	16	ms	400	µA	500	µs	-400	µA	500	µs	1		rectangular	0	µA	16	ms	-400	µA	500	µs	400	µA	500	µs	1
rectangular	0	µA	2	s		µA		µs		µA		µs			rectangular	0	µA	2	s		µA		µs		µA		µs
rectangular	0	µA	99	ms	400	µA	500	µs	-400	µA	500	µs	8		rectangular	0	µA	99	ms	-400	µA	500	µs	400	µA	500	µs	8
rectangular	0	µA	15	ms	400	µA	500	µs	-400	µA	500	µs	1		rectangular	0	µA	15	ms	-400	µA	500	µs	400	µA	500	µs	1
rectangular	0	µA	2	s		µA		µs		µA		µs			rectangular	0	µA	2	s		µA		µs		µA		µs
rectangular	0	µA	99	ms	400	µA	500	µs	-400	µA	500	µs	8		rectangular	0	µA	99	ms	-400	µA	500	µs	400	µA	500	µs	8
rectangular	0	µA	14	ms	400	µA	500	µs	-400	µA	500	µs	1		rectangular	0	µA	14	ms	-400	µA	500	µs	400	µA	500	µs	1
rectangular	0	µA	2	s		µA		µs		µA		µs			rectangular	0	µA	2	s		µA		µs		µA		µs
rectangular	0	µA	99	ms	400	µA	500	µs	-400	µA	500	µs	8		rectangular	0	µA	99	ms	-400	µA	500	µs	400	µA	500	µs	8
rectangular	0	µA	13	ms	400	µA	500	µs	-400	µA	500	µs	1		rectangular	0	µA	13	ms	-400	µA	500	µs	400	µA	500	µs	1
rectangular	0	µA	2	s		µA		µs		µA		µs			rectangular	0	µA	2	s		µA		µs		µA		µs
rectangular	0	µA	99	ms	400	µA	500	µs	-400	µA	500	µs	8		rectangular	0	µA	99	ms	-400	µA	500	µs	400	µA	500	µs	8
rectangular	0	µA	12	ms	400	µA	500	µs	-400	µA	500	µs	1		rectangular	0	µA	12	ms	-400	µA	500	µs	400	µA	500	µs	1
rectangular	0	µA	2	s		µA		µs		µA		µs			rectangular	0	µA	2	s		µA		µs		µA		µs
rectangular	0	µA	99	ms	400	µA	500	µs	-400	µA	500	µs	8		rectangular	0	µA	99	ms	-400	µA	500	µs	400	µA	500	µs	8
rectangular	0	µA	11	ms	400	µA	500	µs	-400	µA	500	µs	1		rectangular	0	µA	11	ms	-400	µA	500	µs	400	µA	500	µs	1
rectangular	0	µA	2	s		µA		µs		µA		µs			rectangular	0	µA	2	s		µA		µs		µA		µs
rectangular	0	µA	99	ms	400	µA	500	µs	-400	µA	500	µs	8		rectangular	0	µA	99	ms	-400	µA	500	µs	400	µA	500	µs	8
rectangular	0	µA	10	ms	400	µA	500	µs	-400	µA	500	µs	1		rectangular	0	µA	10	ms	-400	µA	500	µs	400	µA	500	µs
rectangular	0	µA	2	s		µA		µs		µA		µs			rectangular	0	µA	2	s		µA		µs		µA		µs

## Sheet: Ventricular burst pacing
Electrode 1															Electrode 3
Pulse	Value	Unit	time	unit	Value	Unit	time	unit	Value	Unit	time	unit	Row repeat		Pulse	Value	Unit	time	unit	Value	Unit	time	unit	Value	Unit	time	unit	Row repeat
rectangular		µA	2	s		µA		µs		µA		µs			rectangular		µA	2	s		µA		µs		µA		µs
rectangular	400	µA	500	µs	-400	µA	500	µs	0	µA	69	ms	40		rectangular	-400	µA	500	µs	400	µA	500	µs	0	µA	69	ms	40
rectangular	0	µA	0	µs	0	µA	0	µs	0	µA	10	s			rectangular	0	µA	0	µs	0	µA	0	µs	0	µA	10	s
rectangular	400	µA	500	µs	-400	µA	500	µs	0	µA	67	ms	40		rectangular	-400	µA	500	µs	400	µA	500	µs	0	µA	67	ms	40
rectangular	0	µA	0	µs	0	µA	0	µs	0	µA	10	s			rectangular	0	µA	0	µs	0	µA	0	µs	0	µA	10	s
rectangular	400	µA	500	µs	-400	µA	500	µs	0	µA	65	ms	40		rectangular	-400	µA	500	µs	400	µA	500	µs	0	µA	65	ms	40
rectangular	0	µA	0	µs	0	µA	0	µs	0	µA	10	s			rectangular	0	µA	0	µs	0	µA	0	µs	0	µA	10	s
rectangular	400	µA	500	µs	-400	µA	500	µs	0	µA	63	ms	40		rectangular	-400	µA	500	µs	400	µA	500	µs	0	µA	63	ms	40
rectangular	0	µA	0	µs	0	µA	0	µs	0	µA	10	s			rectangular	0	µA	0	µs	0	µA	0	µs	0	µA	10	s
rectangular	400	µA	500	µs	-400	µA	500	µs	0	µA	61	ms	40		rectangular	-400	µA	500	µs	400	µA	500	µs	0	µA	61	ms	40
rectangular	0	µA	0	µs	0	µA	0	µs	0	µA	10	s			rectangular	0	µA	0	µs	0	µA	0	µs	0	µA	10	s
rectangular	400	µA	500	µs	-400	µA	500	µs	0	µA	59	ms	40		rectangular	-400	µA	500	µs	400	µA	500	µs	0	µA	59	ms	40
rectangular	0	µA	0	µs	0	µA	0	µs	0	µA	10	s			rectangular	0	µA	0	µs	0	µA	0	µs	0	µA	10	s
rectangular	400	µA	500	µs	-400	µA	500	µs	0	µA	57	ms	40		rectangular	-400	µA	500	µs	400	µA	500	µs	0	µA	57	ms	40
rectangular	0	µA	0	µs	0	µA	0	µs	0	µA	10	s			rectangular	0	µA	0	µs	0	µA	0	µs	0	µA	10	s
rectangular	400	µA	500	µs	-400	µA	500	µs	0	µA	55	ms	40		rectangular	-400	µA	500	µs	400	µA	500	µs	0	µA	55	ms	40
rectangular	0	µA	0	µs	0	µA	0	µs	0	µA	10	s			rectangular	0	µA	0	µs	0	µA	0	µs	0	µA	10	s
rectangular	400	µA	500	µs	-400	µA	500	µs	0	µA	53	ms	40		rectangular	-400	µA	500	µs	400	µA	500	µs	0	µA	53	ms	40
rectangular	0	µA	0	µs	0	µA	0	µs	0	µA	10	s			rectangular	0	µA	0	µs	0	µA	0	µs	0	µA	10	s
rectangular	400	µA	500	µs	-400	µA	500	µs	0	µA	51	ms	40		rectangular	-400	µA	500	µs	400	µA	500	µs	0	µA	51	ms	40
rectangular	0	µA	0	µs	0	µA	0	µs	0	µA	10	s			rectangular	0	µA	0	µs	0	µA	0	µs	0	µA	10	s
rectangular	400	µA	500	µs	-400	µA	500	µs	0	µA	49	ms	40		rectangular	-400	µA	500	µs	400	µA	500	µs	0	µA	49	ms	40
rectangular	0	µA	0	µs	0	µA	0	µs	0	µA	10	s			rectangular	0	µA	0	µs	0	µA	0	µs	0	µA	10	s
rectangular	400	µA	500	µs	-400	µA	500	µs	0	µA	47	ms	40		rectangular	-400	µA	500	µs	400	µA	500	µs	0	µA	47	ms	40
rectangular	0	µA	0	µs	0	µA	0	µs	0	µA	10	s			rectangular	0	µA	0	µs	0	µA	0	µs	0	µA	10	s
rectangular	400	µA	500	µs	-400	µA	500	µs	0	µA	45	ms	40		rectangular	-400	µA	500	µs	400	µA	500	µs	0	µA	45	ms	40
rectangular	0	µA	0	µs	0	µA	0	µs	0	µA	10	s			rectangular	0	µA	0	µs	0	µA	0	µs	0	µA	10	s
rectangular	400	µA	500	µs	-400	µA	500	µs	0	µA	43	ms	40		rectangular	-400	µA	500	µs	400	µA	500	µs	0	µA	43	ms	40
rectangular	0	µA	0	µs	0	µA	0	µs	0	µA	10	s			rectangular	0	µA	0	µs	0	µA	0	µs	0	µA	10	s
rectangular	400	µA	500	µs	-400	µA	500	µs	0	µA	41	ms	40		rectangular	-400	µA	500	µs	400	µA	500	µs	0	µA	41	ms	40
rectangular	0	µA	0	µs	0	µA	0	µs	0	µA	10	s			rectangular	0	µA	0	µs	0	µA	0	µs	0	µA	10	s
rectangular	400	µA	500	µs	-400	µA	500	µs	0	µA	39	ms	40		rectangular	-400	µA	500	µs	400	µA	500	µs	0	µA	39	ms	40
rectangular	0	µA	0	µs	0	µA	0	µs	0	µA	10	s			rectangular	0	µA	0	µs	0	µA	0	µs	0	µA	10	s
rectangular	400	µA	500	µs	-400	µA	500	µs	0	µA	37	ms	40		rectangular	-400	µA	500	µs	400	µA	500	µs	0	µA	37	ms	40
rectangular	0	µA	0	µs	0	µA	0	µs	0	µA	10	s			rectangular	0	µA	0	µs	0	µA	0	µs	0	µA	10	s
rectangular	400	µA	500	µs	-400	µA	500	µs	0	µA	35	ms	40		rectangular	-400	µA	500	µs	400	µA	500	µs	0	µA	35	ms	40
rectangular	0	µA	0	µs	0	µA	0	µs	0	µA	10	s			rectangular	0	µA	0	µs	0	µA	0	µs	0	µA	10	s
rectangular	400	µA	500	µs	-400	µA	500	µs	0	µA	33	ms	40		rectangular	-400	µA	500	µs	400	µA	500	µs	0	µA	33	ms	40
rectangular	0	µA	0	µs	0	µA	0	µs	0	µA	10	s			rectangular	0	µA	0	µs	0	µA	0	µs	0	µA	10	s
rectangular	400	µA	500	µs	-400	µA	500	µs	0	µA	31	ms	40		rectangular	-400	µA	500	µs	400	µA	500	µs	0	µA	31	ms	40
rectangular	0	µA	0	µs	0	µA	0	µs	0	µA	10	s			rectangular	0	µA	0	µs	0	µA	0	µs	0	µA	10	s
rectangular	400	µA	500	µs	-400	µA	500	µs	0	µA	29	ms	40		rectangular	-400	µA	500	µs	400	µA	500	µs	0	µA	29	ms	40
rectangular	0	µA	0	µs	0	µA	0	µs	0	µA	10	s			rectangular	0	µA	0	µs	0	µA	0	µs	0	µA	10	s
rectangular	400	µA	500	µs	-400	µA	500	µs	0	µA	27	ms	40		rectangular	-400	µA	500	µs	400	µA	500	µs	0	µA	27	ms	40
rectangular	0	µA	0	µs	0	µA	0	µs	0	µA	10	s			rectangular	0	µA	0	µs	0	µA	0	µs	0	µA	10	s
rectangular	400	µA	500	µs	-400	µA	500	µs	0	µA	25	ms	40		rectangular	-400	µA	500	µs	400	µA	500	µs	0	µA	25	ms	40
rectangular	0	µA	0	µs	0	µA	0	µs	0	µA	10	s			rectangular	0	µA	0	µs	0	µA	0	µs	0	µA	10	s
rectangular	400	µA	500	µs	-400	µA	500	µs	0	µA	23	ms	40		rectangular	-400	µA	500	µs	400	µA	500	µs	0	µA	23	ms	40
rectangular	0	µA	0	µs	0	µA	0	µs	0	µA	10	s			rectangular	0	µA	0	µs	0	µA	0	µs	0	µA	10	s
rectangular	400	µA	500	µs	-400	µA	500	µs	0	µA	21	ms	40		rectangular	-400	µA	500	µs	400	µA	500	µs	0	µA	21	ms	40
rectangular	0	µA	0	µs	0	µA	0	µs	0	µA	10	s			rectangular	0	µA	0	µs	0	µA	0	µs	0	µA	10	s
rectangular	400	µA	500	µs	-400	µA	500	µs	0	µA	19	ms	40		rectangular	-400	µA	500	µs	400	µA	500	µs	0	µA	19	ms	40
rectangular	0	µA	0	µs	0	µA	0	µs	0	µA	10	s			rectangular	0	µA	0	µs	0	µA	0	µs	0	µA	10	s

## Sheet: Ventricular ramp pacing
Electrode 1															Electrode 3
Pulse	Value	Unit	time	unit	Value	Unit	time	unit	Value	Unit	time	unit	Row repeat		Pulse	Value	Unit	time	unit	Value	Unit	time	unit	Value	Unit	time	unit	Row repeat
rectangular	0	µA	2	s		µA		µs		µA		µs			rectangular	0	µA	2	s		µA		µs		µA		µs
rectangular	400	µA	500	µs	-400	µA	500	µs	0	µA	69	ms	10		rectangular	-400	µA	500	µs	400	µA	500	µs	0	µA	69	ms	10
rectangular	400	µA	500	µs	-400	µA	500	µs	0	µA	67	ms	1		rectangular	-400	µA	500	µs	400	µA	500	µs	0	µA	67	ms	1
rectangular	400	µA	500	µs	-400	µA	500	µs	0	µA	65	ms	1		rectangular	-400	µA	500	µs	400	µA	500	µs	0	µA	65	ms	1
rectangular	400	µA	500	µs	-400	µA	500	µs	0	µA	63	ms	1		rectangular	-400	µA	500	µs	400	µA	500	µs	0	µA	63	ms	1
rectangular	400	µA	500	µs	-400	µA	500	µs	0	µA	61	ms	1		rectangular	-400	µA	500	µs	400	µA	500	µs	0	µA	61	ms	1
rectangular	400	µA	500	µs	-400	µA	500	µs	0	µA	59	ms	1		rectangular	-400	µA	500	µs	400	µA	500	µs	0	µA	59	ms	1
rectangular	400	µA	500	µs	-400	µA	500	µs	0	µA	57	ms	1		rectangular	-400	µA	500	µs	400	µA	500	µs	0	µA	57	ms	1
rectangular	400	µA	500	µs	-400	µA	500	µs	0	µA	55	ms	1		rectangular	-400	µA	500	µs	400	µA	500	µs	0	µA	55	ms	1
rectangular	400	µA	500	µs	-400	µA	500	µs	0	µA	53	ms	1		rectangular	-400	µA	500	µs	400	µA	500	µs	0	µA	53	ms	1
rectangular	400	µA	500	µs	-400	µA	500	µs	0	µA	51	ms	1		rectangular	-400	µA	500	µs	400	µA	500	µs	0	µA	51	ms	1
rectangular	400	µA	500	µs	-400	µA	500	µs	0	µA	49	ms	1		rectangular	-400	µA	500	µs	400	µA	500	µs	0	µA	49	ms	1
rectangular	0	µA	10	s		µA		µs		µA		µs			rectangular	0	µA	10	s		µA		µs		µA		µs
rectangular	400	µA	500	µs	-400	µA	500	µs	0	µA	69	ms	10		rectangular	-400	µA	500	µs	400	µA	500	µs	0	µA	69	ms	10
rectangular	400	µA	500	µs	-400	µA	500	µs	0	µA	67	ms	1		rectangular	-400	µA	500	µs	400	µA	500	µs	0	µA	67	ms	1
rectangular	400	µA	500	µs	-400	µA	500	µs	0	µA	65	ms	1		rectangular	-400	µA	500	µs	400	µA	500	µs	0	µA	65	ms	1
rectangular	400	µA	500	µs	-400	µA	500	µs	0	µA	63	ms	1		rectangular	-400	µA	500	µs	400	µA	500	µs	0	µA	63	ms	1
rectangular	400	µA	500	µs	-400	µA	500	µs	0	µA	61	ms	1		rectangular	-400	µA	500	µs	400	µA	500	µs	0	µA	61	ms	1
rectangular	400	µA	500	µs	-400	µA	500	µs	0	µA	59	ms	1		rectangular	-400	µA	500	µs	400	µA	500	µs	0	µA	59	ms	1
rectangular	400	µA	500	µs	-400	µA	500	µs	0	µA	57	ms	1		rectangular	-400	µA	500	µs	400	µA	500	µs	0	µA	57	ms	1
rectangular	400	µA	500	µs	-400	µA	500	µs	0	µA	55	ms	1		rectangular	-400	µA	500	µs	400	µA	500	µs	0	µA	55	ms	1
rectangular	400	µA	500	µs	-400	µA	500	µs	0	µA	53	ms	1		rectangular	-400	µA	500	µs	400	µA	500	µs	0	µA	53	ms	1
rectangular	400	µA	500	µs	-400	µA	500	µs	0	µA	51	ms	1		rectangular	-400	µA	500	µs	400	µA	500	µs	0	µA	51	ms	1
rectangular	400	µA	500	µs	-400	µA	500	µs	0	µA	49	ms	1		rectangular	-400	µA	500	µs	400	µA	500	µs	0	µA	49	ms	1
rectangular	400	µA	500	µs	-400	µA	500	µs	0	µA	47	ms	1		rectangular	-400	µA	500	µs	400	µA	500	µs	0	µA	47	ms	1
rectangular	0	µA	10	s		µA		µs		µA		µs			rectangular	0	µA	10	s		µA		µs		µA		µs
rectangular	400	µA	500	µs	-400	µA	500	µs	0	µA	69	ms	10		rectangular	-400	µA	500	µs	400	µA	500	µs	0	µA	69	ms	10
rectangular	400	µA	500	µs	-400	µA	500	µs	0	µA	67	ms	1		rectangular	-400	µA	500	µs	400	µA	500	µs	0	µA	67	ms	1
rectangular	400	µA	500	µs	-400	µA	500	µs	0	µA	65	ms	1		rectangular	-400	µA	500	µs	400	µA	500	µs	0	µA	65	ms	1
rectangular	400	µA	500	µs	-400	µA	500	µs	0	µA	63	ms	1		rectangular	-400	µA	500	µs	400	µA	500	µs	0	µA	63	ms	1
rectangular	400	µA	500	µs	-400	µA	500	µs	0	µA	61	ms	1		rectangular	-400	µA	500	µs	400	µA	500	µs	0	µA	61	ms	1
rectangular	400	µA	500	µs	-400	µA	500	µs	0	µA	59	ms	1		rectangular	-400	µA	500	µs	400	µA	500	µs	0	µA	59	ms	1
rectangular	400	µA	500	µs	-400	µA	500	µs	0	µA	57	ms	1		rectangular	-400	µA	500	µs	400	µA	500	µs	0	µA	57	ms	1
rectangular	400	µA	500	µs	-400	µA	500	µs	0	µA	55	ms	1		rectangular	-400	µA	500	µs	400	µA	500	µs	0	µA	55	ms	1
rectangular	400	µA	500	µs	-400	µA	500	µs	0	µA	53	ms	1		rectangular	-400	µA	500	µs	400	µA	500	µs	0	µA	53	ms	1
rectangular	400	µA	500	µs	-400	µA	500	µs	0	µA	51	ms	1		rectangular	-400	µA	500	µs	400	µA	500	µs	0	µA	51	ms	1
rectangular	400	µA	500	µs	-400	µA	500	µs	0	µA	49	ms	1		rectangular	-400	µA	500	µs	400	µA	500	µs	0	µA	49	ms	1
rectangular	400	µA	500	µs	-400	µA	500	µs	0	µA	47	ms	1		rectangular	-400	µA	500	µs	400	µA	500	µs	0	µA	47	ms	1
rectangular	400	µA	500	µs	-400	µA	500	µs	0	µA	45	ms	1		rectangular	-400	µA	500	µs	400	µA	500	µs	0	µA	45	ms	1
rectangular	0	µA	10	s		µA		µs		µA		µs			rectangular	0	µA	10	s		µA		µs		µA		µs
rectangular	400	µA	500	µs	-400	µA	500	µs	0	µA	69	ms	10		rectangular	-400	µA	500	µs	400	µA	500	µs	0	µA	69	ms	10
rectangular	400	µA	500	µs	-400	µA	500	µs	0	µA	67	ms	1		rectangular	-400	µA	500	µs	400	µA	500	µs	0	µA	67	ms	1
rectangular	400	µA	500	µs	-400	µA	500	µs	0	µA	65	ms	1		rectangular	-400	µA	500	µs	400	µA	500	µs	0	µA	65	ms	1
rectangular	400	µA	500	µs	-400	µA	500	µs	0	µA	63	ms	1		rectangular	-400	µA	500	µs	400	µA	500	µs	0	µA	63	ms	1
rectangular	400	µA	500	µs	-400	µA	500	µs	0	µA	61	ms	1		rectangular	-400	µA	500	µs	400	µA	500	µs	0	µA	61	ms	1
rectangular	400	µA	500	µs	-400	µA	500	µs	0	µA	59	ms	1		rectangular	-400	µA	500	µs	400	µA	500	µs	0	µA	59	ms	1
rectangular	400	µA	500	µs	-400	µA	500	µs	0	µA	57	ms	1		rectangular	-400	µA	500	µs	400	µA	500	µs	0	µA	57	ms	1
rectangular	400	µA	500	µs	-400	µA	500	µs	0	µA	55	ms	1		rectangular	-400	µA	500	µs	400	µA	500	µs	0	µA	55	ms	1
rectangular	400	µA	500	µs	-400	µA	500	µs	0	µA	53	ms	1		rectangular	-400	µA	500	µs	400	µA	500	µs	0	µA	53	ms	1
rectangular	400	µA	500	µs	-400	µA	500	µs	0	µA	51	ms	1		rectangular	-400	µA	500	µs	400	µA	500	µs	0	µA	51	ms	1
rectangular	400	µA	500	µs	-400	µA	500	µs	0	µA	49	ms	1		rectangular	-400	µA	500	µs	400	µA	500	µs	0	µA	49	ms	1
rectangular	400	µA	500	µs	-400	µA	500	µs	0	µA	47	ms	1		rectangular	-400	µA	500	µs	400	µA	500	µs	0	µA	47	ms	1
rectangular	400	µA	500	µs	-400	µA	500	µs	0	µA	45	ms	1		rectangular	-400	µA	500	µs	400	µA	500	µs	0	µA	45	ms	1
rectangular	400	µA	500	µs	-400	µA	500	µs	0	µA	43	ms	1		rectangular	-400	µA	500	µs	400	µA	500	µs	0	µA	43	ms	1
rectangular	0	µA	10	s		µA		µs		µA		µs			rectangular	0	µA	10	s		µA		µs		µA		µs
rectangular	400	µA	500	µs	-400	µA	500	µs	0	µA	69	ms	10		rectangular	-400	µA	500	µs	400	µA	500	µs	0	µA	69	ms	10
rectangular	400	µA	500	µs	-400	µA	500	µs	0	µA	67	ms	1		rectangular	-400	µA	500	µs	400	µA	500	µs	0	µA	67	ms	1
rectangular	400	µA	500	µs	-400	µA	500	µs	0	µA	65	ms	1		rectangular	-400	µA	500	µs	400	µA	500	µs	0	µA	65	ms	1
rectangular	400	µA	500	µs	-400	µA	500	µs	0	µA	63	ms	1		rectangular	-400	µA	500	µs	400	µA	500	µs	0	µA	63	ms	1
rectangular	400	µA	500	µs	-400	µA	500	µs	0	µA	61	ms	1		rectangular	-400	µA	500	µs	400	µA	500	µs	0	µA	61	ms	1
rectangular	400	µA	500	µs	-400	µA	500	µs	0	µA	59	ms	1		rectangular	-400	µA	500	µs	400	µA	500	µs	0	µA	59	ms	1
rectangular	400	µA	500	µs	-400	µA	500	µs	0	µA	57	ms	1		rectangular	-400	µA	500	µs	400	µA	500	µs	0	µA	57	ms	1
rectangular	400	µA	500	µs	-400	µA	500	µs	0	µA	55	ms	1		rectangular	-400	µA	500	µs	400	µA	500	µs	0	µA	55	ms	1
rectangular	400	µA	500	µs	-400	µA	500	µs	0	µA	53	ms	1		rectangular	-400	µA	500	µs	400	µA	500	µs	0	µA	53	ms	1
rectangular	400	µA	500	µs	-400	µA	500	µs	0	µA	51	ms	1		rectangular	-400	µA	500	µs	400	µA	500	µs	0	µA	51	ms	1
rectangular	400	µA	500	µs	-400	µA	500	µs	0	µA	49	ms	1		rectangular	-400	µA	500	µs	400	µA	500	µs	0	µA	49	ms	1
rectangular	400	µA	500	µs	-400	µA	500	µs	0	µA	47	ms	1		rectangular	-400	µA	500	µs	400	µA	500	µs	0	µA	47	ms	1
rectangular	400	µA	500	µs	-400	µA	500	µs	0	µA	45	ms	1		rectangular	-400	µA	500	µs	400	µA	500	µs	0	µA	45	ms	1
rectangular	400	µA	500	µs	-400	µA	500	µs	0	µA	43	ms	1		rectangular	-400	µA	500	µs	400	µA	500	µs	0	µA	43	ms	1
rectangular	400	µA	500	µs	-400	µA	500	µs	0	µA	41	ms	1		rectangular	-400	µA	500	µs	400	µA	500	µs	0	µA	41	ms	1
rectangular	0	µA	10	s		µA		µs		µA		µs			rectangular	0	µA	10	s		µA		µs		µA		µs
rectangular	400	µA	500	µs	-400	µA	500	µs	0	µA	69	ms	10		rectangular	-400	µA	500	µs	400	µA	500	µs	0	µA	69	ms	10
rectangular	400	µA	500	µs	-400	µA	500	µs	0	µA	67	ms	1		rectangular	-400	µA	500	µs	400	µA	500	µs	0	µA	67	ms	1
rectangular	400	µA	500	µs	-400	µA	500	µs	0	µA	65	ms	1		rectangular	-400	µA	500	µs	400	µA	500	µs	0	µA	65	ms	1
rectangular	400	µA	500	µs	-400	µA	500	µs	0	µA	63	ms	1		rectangular	-400	µA	500	µs	400	µA	500	µs	0	µA	63	ms	1
rectangular	400	µA	500	µs	-400	µA	500	µs	0	µA	61	ms	1		rectangular	-400	µA	500	µs	400	µA	500	µs	0	µA	61	ms	1
rectangular	400	µA	500	µs	-400	µA	500	µs	0	µA	59	ms	1		rectangular	-400	µA	500	µs	400	µA	500	µs	0	µA	59	ms	1
rectangular	400	µA	500	µs	-400	µA	500	µs	0	µA	57	ms	1		rectangular	-400	µA	500	µs	400	µA	500	µs	0	µA	57	ms	1
rectangular	400	µA	500	µs	-400	µA	500	µs	0	µA	55	ms	1		rectangular	-400	µA	500	µs	400	µA	500	µs	0	µA	55	ms	1
rectangular	400	µA	500	µs	-400	µA	500	µs	0	µA	53	ms	1		rectangular	-400	µA	500	µs	400	µA	500	µs	0	µA	53	ms	1
rectangular	400	µA	500	µs	-400	µA	500	µs	0	µA	51	ms	1		rectangular	-400	µA	500	µs	400	µA	500	µs	0	µA	51	ms	1
rectangular	400	µA	500	µs	-400	µA	500	µs	0	µA	49	ms	1		rectangular	-400	µA	500	µs	400	µA	500	µs	0	µA	49	ms	1
rectangular	400	µA	500	µs	-400	µA	500	µs	0	µA	47	ms	1		rectangular	-400	µA	500	µs	400	µA	500	µs	0	µA	47	ms	1
rectangular	400	µA	500	µs	-400	µA	500	µs	0	µA	45	ms	1		rectangular	-400	µA	500	µs	400	µA	500	µs	0	µA	45	ms	1
rectangular	400	µA	500	µs	-400	µA	500	µs	0	µA	43	ms	1		rectangular	-400	µA	500	µs	400	µA	500	µs	0	µA	43	ms	1
rectangular	400	µA	500	µs	-400	µA	500	µs	0	µA	41	ms	1		rectangular	-400	µA	500	µs	400	µA	500	µs	0	µA	41	ms	1
rectangular	400	µA	500	µs	-400	µA	500	µs	0	µA	39	ms	1		rectangular	-400	µA	500	µs	400	µA	500	µs	0	µA	39	ms	1
rectangular	0	µA	10	s		µA		µs		µA		µs			rectangular	0	µA	10	s		µA		µs		µA		µs
rectangular	400	µA	500	µs	-400	µA	500	µs	0	µA	69	ms	10		rectangular	-400	µA	500	µs	400	µA	500	µs	0	µA	69	ms	10
rectangular	400	µA	500	µs	-400	µA	500	µs	0	µA	67	ms	1		rectangular	-400	µA	500	µs	400	µA	500	µs	0	µA	67	ms	1
rectangular	400	µA	500	µs	-400	µA	500	µs	0	µA	65	ms	1		rectangular	-400	µA	500	µs	400	µA	500	µs	0	µA	65	ms	1
rectangular	400	µA	500	µs	-400	µA	500	µs	0	µA	63	ms	1		rectangular	-400	µA	500	µs	400	µA	500	µs	0	µA	63	ms	1
rectangular	400	µA	500	µs	-400	µA	500	µs	0	µA	61	ms	1		rectangular	-400	µA	500	µs	400	µA	500	µs	0	µA	61	ms	1
rectangular	400	µA	500	µs	-400	µA	500	µs	0	µA	59	ms	1		rectangular	-400	µA	500	µs	400	µA	500	µs	0	µA	59	ms	1
rectangular	400	µA	500	µs	-400	µA	500	µs	0	µA	57	ms	1		rectangular	-400	µA	500	µs	400	µA	500	µs	0	µA	57	ms	1
rectangular	400	µA	500	µs	-400	µA	500	µs	0	µA	55	ms	1		rectangular	-400	µA	500	µs	400	µA	500	µs	0	µA	55	ms	1
rectangular	400	µA	500	µs	-400	µA	500	µs	0	µA	53	ms	1		rectangular	-400	µA	500	µs	400	µA	500	µs	0	µA	53	ms	1
rectangular	400	µA	500	µs	-400	µA	500	µs	0	µA	51	ms	1		rectangular	-400	µA	500	µs	400	µA	500	µs	0	µA	51	ms	1
rectangular	400	µA	500	µs	-400	µA	500	µs	0	µA	49	ms	1		rectangular	-400	µA	500	µs	400	µA	500	µs	0	µA	49	ms	1
rectangular	400	µA	500	µs	-400	µA	500	µs	0	µA	47	ms	1		rectangular	-400	µA	500	µs	400	µA	500	µs	0	µA	47	ms	1
rectangular	400	µA	500	µs	-400	µA	500	µs	0	µA	45	ms	1		rectangular	-400	µA	500	µs	400	µA	500	µs	0	µA	45	ms	1
rectangular	400	µA	500	µs	-400	µA	500	µs	0	µA	43	ms	1		rectangular	-400	µA	500	µs	400	µA	500	µs	0	µA	43	ms	1
rectangular	400	µA	500	µs	-400	µA	500	µs	0	µA	41	ms	1		rectangular	-400	µA	500	µs	400	µA	500	µs	0	µA	41	ms	1
rectangular	400	µA	500	µs	-400	µA	500	µs	0	µA	39	ms	1		rectangular	-400	µA	500	µs	400	µA	500	µs	0	µA	39	ms	1
rectangular	400	µA	500	µs	-400	µA	500	µs	0	µA	37	ms	1		rectangular	-400	µA	500	µs	400	µA	500	µs	0	µA	37	ms	1
rectangular	0	µA	10	s		µA		µs		µA		µs			rectangular	0	µA	10	s		µA		µs		µA		µs
rectangular	400	µA	500	µs	-400	µA	500	µs	0	µA	69	ms	10		rectangular	-400	µA	500	µs	400	µA	500	µs	0	µA	69	ms	10
rectangular	400	µA	500	µs	-400	µA	500	µs	0	µA	67	ms	1		rectangular	-400	µA	500	µs	400	µA	500	µs	0	µA	67	ms	1
rectangular	400	µA	500	µs	-400	µA	500	µs	0	µA	65	ms	1		rectangular	-400	µA	500	µs	400	µA	500	µs	0	µA	65	ms	1
rectangular	400	µA	500	µs	-400	µA	500	µs	0	µA	63	ms	1		rectangular	-400	µA	500	µs	400	µA	500	µs	0	µA	63	ms	1
rectangular	400	µA	500	µs	-400	µA	500	µs	0	µA	61	ms	1		rectangular	-400	µA	500	µs	400	µA	500	µs	0	µA	61	ms	1
rectangular	400	µA	500	µs	-400	µA	500	µs	0	µA	59	ms	1		rectangular	-400	µA	500	µs	400	µA	500	µs	0	µA	59	ms	1
rectangular	400	µA	500	µs	-400	µA	500	µs	0	µA	57	ms	1		rectangular	-400	µA	500	µs	400	µA	500	µs	0	µA	57	ms	1
rectangular	400	µA	500	µs	-400	µA	500	µs	0	µA	55	ms	1		rectangular	-400	µA	500	µs	400	µA	500	µs	0	µA	55	ms	1
rectangular	400	µA	500	µs	-400	µA	500	µs	0	µA	53	ms	1		rectangular	-400	µA	500	µs	400	µA	500	µs	0	µA	53	ms	1
rectangular	400	µA	500	µs	-400	µA	500	µs	0	µA	51	ms	1		rectangular	-400	µA	500	µs	400	µA	500	µs	0	µA	51	ms	1
rectangular	400	µA	500	µs	-400	µA	500	µs	0	µA	49	ms	1		rectangular	-400	µA	500	µs	400	µA	500	µs	0	µA	49	ms	1
rectangular	400	µA	500	µs	-400	µA	500	µs	0	µA	47	ms	1		rectangular	-400	µA	500	µs	400	µA	500	µs	0	µA	47	ms	1
rectangular	400	µA	500	µs	-400	µA	500	µs	0	µA	45	ms	1		rectangular	-400	µA	500	µs	400	µA	500	µs	0	µA	45	ms	1
rectangular	400	µA	500	µs	-400	µA	500	µs	0	µA	43	ms	1		rectangular	-400	µA	500	µs	400	µA	500	µs	0	µA	43	ms	1
rectangular	400	µA	500	µs	-400	µA	500	µs	0	µA	41	ms	1		rectangular	-400	µA	500	µs	400	µA	500	µs	0	µA	41	ms	1
rectangular	400	µA	500	µs	-400	µA	500	µs	0	µA	39	ms	1		rectangular	-400	µA	500	µs	400	µA	500	µs	0	µA	39	ms	1
rectangular	400	µA	500	µs	-400	µA	500	µs	0	µA	37	ms	1		rectangular	-400	µA	500	µs	400	µA	500	µs	0	µA	37	ms	1
rectangular	400	µA	500	µs	-400	µA	500	µs	0	µA	35	ms	1		rectangular	-400	µA	500	µs	400	µA	500	µs	0	µA	35	ms	1
rectangular	0	µA	10	s		µA		µs		µA		µs			rectangular	0	µA	10	s		µA		µs		µA		µs
rectangular	400	µA	500	µs	-400	µA	500	µs	0	µA	69	ms	10		rectangular	-400	µA	500	µs	400	µA	500	µs	0	µA	69	ms	10
rectangular	400	µA	500	µs	-400	µA	500	µs	0	µA	67	ms	1		rectangular	-400	µA	500	µs	400	µA	500	µs	0	µA	67	ms	1
rectangular	400	µA	500	µs	-400	µA	500	µs	0	µA	65	ms	1		rectangular	-400	µA	500	µs	400	µA	500	µs	0	µA	65	ms	1
rectangular	400	µA	500	µs	-400	µA	500	µs	0	µA	63	ms	1		rectangular	-400	µA	500	µs	400	µA	500	µs	0	µA	63	ms	1
rectangular	400	µA	500	µs	-400	µA	500	µs	0	µA	61	ms	1		rectangular	-400	µA	500	µs	400	µA	500	µs	0	µA	61	ms	1
rectangular	400	µA	500	µs	-400	µA	500	µs	0	µA	59	ms	1		rectangular	-400	µA	500	µs	400	µA	500	µs	0	µA	59	ms	1
rectangular	400	µA	500	µs	-400	µA	500	µs	0	µA	57	ms	1		rectangular	-400	µA	500	µs	400	µA	500	µs	0	µA	57	ms	1
rectangular	400	µA	500	µs	-400	µA	500	µs	0	µA	55	ms	1		rectangular	-400	µA	500	µs	400	µA	500	µs	0	µA	55	ms	1
rectangular	400	µA	500	µs	-400	µA	500	µs	0	µA	53	ms	1		rectangular	-400	µA	500	µs	400	µA	500	µs	0	µA	53	ms	1
rectangular	400	µA	500	µs	-400	µA	500	µs	0	µA	51	ms	1		rectangular	-400	µA	500	µs	400	µA	500	µs	0	µA	51	ms	1
rectangular	400	µA	500	µs	-400	µA	500	µs	0	µA	49	ms	1		rectangular	-400	µA	500	µs	400	µA	500	µs	0	µA	49	ms	1
rectangular	400	µA	500	µs	-400	µA	500	µs	0	µA	47	ms	1		rectangular	-400	µA	500	µs	400	µA	500	µs	0	µA	47	ms	1
rectangular	400	µA	500	µs	-400	µA	500	µs	0	µA	45	ms	1		rectangular	-400	µA	500	µs	400	µA	500	µs	0	µA	45	ms	1
rectangular	400	µA	500	µs	-400	µA	500	µs	0	µA	43	ms	1		rectangular	-400	µA	500	µs	400	µA	500	µs	0	µA	43	ms	1
rectangular	400	µA	500	µs	-400	µA	500	µs	0	µA	41	ms	1		rectangular	-400	µA	500	µs	400	µA	500	µs	0	µA	41	ms	1
rectangular	400	µA	500	µs	-400	µA	500	µs	0	µA	39	ms	1		rectangular	-400	µA	500	µs	400	µA	500	µs	0	µA	39	ms	1
rectangular	400	µA	500	µs	-400	µA	500	µs	0	µA	37	ms	1		rectangular	-400	µA	500	µs	400	µA	500	µs	0	µA	37	ms	1
rectangular	400	µA	500	µs	-400	µA	500	µs	0	µA	35	ms	1		rectangular	-400	µA	500	µs	400	µA	500	µs	0	µA	35	ms	1
rectangular	400	µA	500	µs	-400	µA	500	µs	0	µA	33	ms	1		rectangular	-400	µA	500	µs	400	µA	500	µs	0	µA	33	ms	1
rectangular	0	µA	10	s		µA		µs		µA		µs			rectangular	0	µA	10	s		µA		µs		µA		µs
rectangular	400	µA	500	µs	-400	µA	500	µs	0	µA	69	ms	10		rectangular	-400	µA	500	µs	400	µA	500	µs	0	µA	69	ms	10
rectangular	400	µA	500	µs	-400	µA	500	µs	0	µA	67	ms	1		rectangular	-400	µA	500	µs	400	µA	500	µs	0	µA	67	ms	1
rectangular	400	µA	500	µs	-400	µA	500	µs	0	µA	65	ms	1		rectangular	-400	µA	500	µs	400	µA	500	µs	0	µA	65	ms	1
rectangular	400	µA	500	µs	-400	µA	500	µs	0	µA	63	ms	1		rectangular	-400	µA	500	µs	400	µA	500	µs	0	µA	63	ms	1
rectangular	400	µA	500	µs	-400	µA	500	µs	0	µA	61	ms	1		rectangular	-400	µA	500	µs	400	µA	500	µs	0	µA	61	ms	1
rectangular	400	µA	500	µs	-400	µA	500	µs	0	µA	59	ms	1		rectangular	-400	µA	500	µs	400	µA	500	µs	0	µA	59	ms	1
rectangular	400	µA	500	µs	-400	µA	500	µs	0	µA	57	ms	1		rectangular	-400	µA	500	µs	400	µA	500	µs	0	µA	57	ms	1
rectangular	400	µA	500	µs	-400	µA	500	µs	0	µA	55	ms	1		rectangular	-400	µA	500	µs	400	µA	500	µs	0	µA	55	ms	1
rectangular	400	µA	500	µs	-400	µA	500	µs	0	µA	53	ms	1		rectangular	-400	µA	500	µs	400	µA	500	µs	0	µA	53	ms	1
rectangular	400	µA	500	µs	-400	µA	500	µs	0	µA	51	ms	1		rectangular	-400	µA	500	µs	400	µA	500	µs	0	µA	51	ms	1
rectangular	400	µA	500	µs	-400	µA	500	µs	0	µA	49	ms	1		rectangular	-400	µA	500	µs	400	µA	500	µs	0	µA	49	ms	1
rectangular	400	µA	500	µs	-400	µA	500	µs	0	µA	47	ms	1		rectangular	-400	µA	500	µs	400	µA	500	µs	0	µA	47	ms	1
rectangular	400	µA	500	µs	-400	µA	500	µs	0	µA	45	ms	1		rectangular	-400	µA	500	µs	400	µA	500	µs	0	µA	45	ms	1
rectangular	400	µA	500	µs	-400	µA	500	µs	0	µA	43	ms	1		rectangular	-400	µA	500	µs	400	µA	500	µs	0	µA	43	ms	1
rectangular	400	µA	500	µs	-400	µA	500	µs	0	µA	41	ms	1		rectangular	-400	µA	500	µs	400	µA	500	µs	0	µA	41	ms	1
rectangular	400	µA	500	µs	-400	µA	500	µs	0	µA	39	ms	1		rectangular	-400	µA	500	µs	400	µA	500	µs	0	µA	39	ms	1
rectangular	400	µA	500	µs	-400	µA	500	µs	0	µA	37	ms	1		rectangular	-400	µA	500	µs	400	µA	500	µs	0	µA	37	ms	1
rectangular	400	µA	500	µs	-400	µA	500	µs	0	µA	35	ms	1		rectangular	-400	µA	500	µs	400	µA	500	µs	0	µA	35	ms	1
rectangular	400	µA	500	µs	-400	µA	500	µs	0	µA	33	ms	1		rectangular	-400	µA	500	µs	400	µA	500	µs	0	µA	33	ms	1
rectangular	400	µA	500	µs	-400	µA	500	µs	0	µA	31	ms	1		rectangular	-400	µA	500	µs	400	µA	500	µs	0	µA	31	ms	1
rectangular	0	µA	10	s		µA		µs		µA		µs			rectangular	0	µA	10	s		µA		µs		µA		µs
rectangular	400	µA	500	µs	-400	µA	500	µs	0	µA	69	ms	10		rectangular	-400	µA	500	µs	400	µA	500	µs	0	µA	69	ms	10
rectangular	400	µA	500	µs	-400	µA	500	µs	0	µA	67	ms	1		rectangular	-400	µA	500	µs	400	µA	500	µs	0	µA	67	ms	1
rectangular	400	µA	500	µs	-400	µA	500	µs	0	µA	65	ms	1		rectangular	-400	µA	500	µs	400	µA	500	µs	0	µA	65	ms	1
rectangular	400	µA	500	µs	-400	µA	500	µs	0	µA	63	ms	1		rectangular	-400	µA	500	µs	400	µA	500	µs	0	µA	63	ms	1
rectangular	400	µA	500	µs	-400	µA	500	µs	0	µA	61	ms	1		rectangular	-400	µA	500	µs	400	µA	500	µs	0	µA	61	ms	1
rectangular	400	µA	500	µs	-400	µA	500	µs	0	µA	59	ms	1		rectangular	-400	µA	500	µs	400	µA	500	µs	0	µA	59	ms	1
rectangular	400	µA	500	µs	-400	µA	500	µs	0	µA	57	ms	1		rectangular	-400	µA	500	µs	400	µA	500	µs	0	µA	57	ms	1
rectangular	400	µA	500	µs	-400	µA	500	µs	0	µA	55	ms	1		rectangular	-400	µA	500	µs	400	µA	500	µs	0	µA	55	ms	1
rectangular	400	µA	500	µs	-400	µA	500	µs	0	µA	53	ms	1		rectangular	-400	µA	500	µs	400	µA	500	µs	0	µA	53	ms	1
rectangular	400	µA	500	µs	-400	µA	500	µs	0	µA	51	ms	1		rectangular	-400	µA	500	µs	400	µA	500	µs	0	µA	51	ms	1
rectangular	400	µA	500	µs	-400	µA	500	µs	0	µA	49	ms	1		rectangular	-400	µA	500	µs	400	µA	500	µs	0	µA	49	ms	1
rectangular	400	µA	500	µs	-400	µA	500	µs	0	µA	47	ms	1		rectangular	-400	µA	500	µs	400	µA	500	µs	0	µA	47	ms	1
rectangular	400	µA	500	µs	-400	µA	500	µs	0	µA	45	ms	1		rectangular	-400	µA	500	µs	400	µA	500	µs	0	µA	45	ms	1
rectangular	400	µA	500	µs	-400	µA	500	µs	0	µA	43	ms	1		rectangular	-400	µA	500	µs	400	µA	500	µs	0	µA	43	ms	1
rectangular	400	µA	500	µs	-400	µA	500	µs	0	µA	41	ms	1		rectangular	-400	µA	500	µs	400	µA	500	µs	0	µA	41	ms	1
rectangular	400	µA	500	µs	-400	µA	500	µs	0	µA	39	ms	1		rectangular	-400	µA	500	µs	400	µA	500	µs	0	µA	39	ms	1
rectangular	400	µA	500	µs	-400	µA	500	µs	0	µA	37	ms	1		rectangular	-400	µA	500	µs	400	µA	500	µs	0	µA	37	ms	1
rectangular	400	µA	500	µs	-400	µA	500	µs	0	µA	35	ms	1		rectangular	-400	µA	500	µs	400	µA	500	µs	0	µA	35	ms	1
rectangular	400	µA	500	µs	-400	µA	500	µs	0	µA	33	ms	1		rectangular	-400	µA	500	µs	400	µA	500	µs	0	µA	33	ms	1
rectangular	400	µA	500	µs	-400	µA	500	µs	0	µA	31	ms	1		rectangular	-400	µA	500	µs	400	µA	500	µs	0	µA	31	ms	1
rectangular	400	µA	500	µs	-400	µA	500	µs	0	µA	29	ms	1		rectangular	-400	µA	500	µs	400	µA	500	µs	0	µA	29	ms	1
rectangular	0	µA	10	s		µA		µs		µA		µs			rectangular	0	µA	10	s		µA		µs		µA		µs
rectangular	400	µA	500	µs	-400	µA	500	µs	0	µA	69	ms	10		rectangular	-400	µA	500	µs	400	µA	500	µs	0	µA	69	ms	10
rectangular	400	µA	500	µs	-400	µA	500	µs	0	µA	67	ms	1		rectangular	-400	µA	500	µs	400	µA	500	µs	0	µA	67	ms	1
rectangular	400	µA	500	µs	-400	µA	500	µs	0	µA	65	ms	1		rectangular	-400	µA	500	µs	400	µA	500	µs	0	µA	65	ms	1
rectangular	400	µA	500	µs	-400	µA	500	µs	0	µA	63	ms	1		rectangular	-400	µA	500	µs	400	µA	500	µs	0	µA	63	ms	1
rectangular	400	µA	500	µs	-400	µA	500	µs	0	µA	61	ms	1		rectangular	-400	µA	500	µs	400	µA	500	µs	0	µA	61	ms	1
rectangular	400	µA	500	µs	-400	µA	500	µs	0	µA	59	ms	1		rectangular	-400	µA	500	µs	400	µA	500	µs	0	µA	59	ms	1
rectangular	400	µA	500	µs	-400	µA	500	µs	0	µA	57	ms	1		rectangular	-400	µA	500	µs	400	µA	500	µs	0	µA	57	ms	1
rectangular	400	µA	500	µs	-400	µA	500	µs	0	µA	55	ms	1		rectangular	-400	µA	500	µs	400	µA	500	µs	0	µA	55	ms	1
rectangular	400	µA	500	µs	-400	µA	500	µs	0	µA	53	ms	1		rectangular	-400	µA	500	µs	400	µA	500	µs	0	µA	53	ms	1
rectangular	400	µA	500	µs	-400	µA	500	µs	0	µA	51	ms	1		rectangular	-400	µA	500	µs	400	µA	500	µs	0	µA	51	ms	1
rectangular	400	µA	500	µs	-400	µA	500	µs	0	µA	49	ms	1		rectangular	-400	µA	500	µs	400	µA	500	µs	0	µA	49	ms	1
rectangular	400	µA	500	µs	-400	µA	500	µs	0	µA	47	ms	1		rectangular	-400	µA	500	µs	400	µA	500	µs	0	µA	47	ms	1
rectangular	400	µA	500	µs	-400	µA	500	µs	0	µA	45	ms	1		rectangular	-400	µA	500	µs	400	µA	500	µs	0	µA	45	ms	1
rectangular	400	µA	500	µs	-400	µA	500	µs	0	µA	43	ms	1		rectangular	-400	µA	500	µs	400	µA	500	µs	0	µA	43	ms	1
rectangular	400	µA	500	µs	-400	µA	500	µs	0	µA	41	ms	1		rectangular	-400	µA	500	µs	400	µA	500	µs	0	µA	41	ms	1
rectangular	400	µA	500	µs	-400	µA	500	µs	0	µA	39	ms	1		rectangular	-400	µA	500	µs	400	µA	500	µs	0	µA	39	ms	1
rectangular	400	µA	500	µs	-400	µA	500	µs	0	µA	37	ms	1		rectangular	-400	µA	500	µs	400	µA	500	µs	0	µA	37	ms	1
rectangular	400	µA	500	µs	-400	µA	500	µs	0	µA	35	ms	1		rectangular	-400	µA	500	µs	400	µA	500	µs	0	µA	35	ms	1
rectangular	400	µA	500	µs	-400	µA	500	µs	0	µA	33	ms	1		rectangular	-400	µA	500	µs	400	µA	500	µs	0	µA	33	ms	1
rectangular	400	µA	500	µs	-400	µA	500	µs	0	µA	31	ms	1		rectangular	-400	µA	500	µs	400	µA	500	µs	0	µA	31	ms	1
rectangular	400	µA	500	µs	-400	µA	500	µs	0	µA	29	ms	1		rectangular	-400	µA	500	µs	400	µA	500	µs	0	µA	29	ms	1
rectangular	400	µA	500	µs	-400	µA	500	µs	0	µA	27	ms	1		rectangular	-400	µA	500	µs	400	µA	500	µs	0	µA	27	ms	1
rectangular	0	µA	10	s		µA		µs		µA		µs			rectangular	0	µA	10	s		µA		µs		µA		µs
rectangular	400	µA	500	µs	-400	µA	500	µs	0	µA	69	ms	10		rectangular	-400	µA	500	µs	400	µA	500	µs	0	µA	69	ms	10
rectangular	400	µA	500	µs	-400	µA	500	µs	0	µA	67	ms	1		rectangular	-400	µA	500	µs	400	µA	500	µs	0	µA	67	ms	1
rectangular	400	µA	500	µs	-400	µA	500	µs	0	µA	65	ms	1		rectangular	-400	µA	500	µs	400	µA	500	µs	0	µA	65	ms	1
rectangular	400	µA	500	µs	-400	µA	500	µs	0	µA	63	ms	1		rectangular	-400	µA	500	µs	400	µA	500	µs	0	µA	63	ms	1
rectangular	400	µA	500	µs	-400	µA	500	µs	0	µA	61	ms	1		rectangular	-400	µA	500	µs	400	µA	500	µs	0	µA	61	ms	1
rectangular	400	µA	500	µs	-400	µA	500	µs	0	µA	59	ms	1		rectangular	-400	µA	500	µs	400	µA	500	µs	0	µA	59	ms	1
rectangular	400	µA	500	µs	-400	µA	500	µs	0	µA	57	ms	1		rectangular	-400	µA	500	µs	400	µA	500	µs	0	µA	57	ms	1
rectangular	400	µA	500	µs	-400	µA	500	µs	0	µA	55	ms	1		rectangular	-400	µA	500	µs	400	µA	500	µs	0	µA	55	ms	1
rectangular	400	µA	500	µs	-400	µA	500	µs	0	µA	53	ms	1		rectangular	-400	µA	500	µs	400	µA	500	µs	0	µA	53	ms	1
rectangular	400	µA	500	µs	-400	µA	500	µs	0	µA	51	ms	1		rectangular	-400	µA	500	µs	400	µA	500	µs	0	µA	51	ms	1
rectangular	400	µA	500	µs	-400	µA	500	µs	0	µA	49	ms	1		rectangular	-400	µA	500	µs	400	µA	500	µs	0	µA	49	ms	1
rectangular	400	µA	500	µs	-400	µA	500	µs	0	µA	47	ms	1		rectangular	-400	µA	500	µs	400	µA	500	µs	0	µA	47	ms	1
rectangular	400	µA	500	µs	-400	µA	500	µs	0	µA	45	ms	1		rectangular	-400	µA	500	µs	400	µA	500	µs	0	µA	45	ms	1
rectangular	400	µA	500	µs	-400	µA	500	µs	0	µA	43	ms	1		rectangular	-400	µA	500	µs	400	µA	500	µs	0	µA	43	ms	1
rectangular	400	µA	500	µs	-400	µA	500	µs	0	µA	41	ms	1		rectangular	-400	µA	500	µs	400	µA	500	µs	0	µA	41	ms	1
rectangular	400	µA	500	µs	-400	µA	500	µs	0	µA	39	ms	1		rectangular	-400	µA	500	µs	400	µA	500	µs	0	µA	39	ms	1
rectangular	400	µA	500	µs	-400	µA	500	µs	0	µA	37	ms	1		rectangular	-400	µA	500	µs	400	µA	500	µs	0	µA	37	ms	1
rectangular	400	µA	500	µs	-400	µA	500	µs	0	µA	35	ms	1		rectangular	-400	µA	500	µs	400	µA	500	µs	0	µA	35	ms	1
rectangular	400	µA	500	µs	-400	µA	500	µs	0	µA	33	ms	1		rectangular	-400	µA	500	µs	400	µA	500	µs	0	µA	33	ms	1
rectangular	400	µA	500	µs	-400	µA	500	µs	0	µA	31	ms	1		rectangular	-400	µA	500	µs	400	µA	500	µs	0	µA	31	ms	1
rectangular	400	µA	500	µs	-400	µA	500	µs	0	µA	29	ms	1		rectangular	-400	µA	500	µs	400	µA	500	µs	0	µA	29	ms	1
rectangular	400	µA	500	µs	-400	µA	500	µs	0	µA	27	ms	1		rectangular	-400	µA	500	µs	400	µA	500	µs	0	µA	27	ms	1
rectangular	400	µA	500	µs	-400	µA	500	µs	0	µA	25	ms	1		rectangular	-400	µA	500	µs	400	µA	500	µs	0	µA	25	ms	1
rectangular	0	µA	10	s		µA		µs		µA		µs			rectangular	0	µA	10	s		µA		µs		µA		µs
rectangular	400	µA	500	µs	-400	µA	500	µs	0	µA	69	ms	10		rectangular	-400	µA	500	µs	400	µA	500	µs	0	µA	69	ms	10
rectangular	400	µA	500	µs	-400	µA	500	µs	0	µA	67	ms	1		rectangular	-400	µA	500	µs	400	µA	500	µs	0	µA	67	ms	1
rectangular	400	µA	500	µs	-400	µA	500	µs	0	µA	65	ms	1		rectangular	-400	µA	500	µs	400	µA	500	µs	0	µA	65	ms	1
rectangular	400	µA	500	µs	-400	µA	500	µs	0	µA	63	ms	1		rectangular	-400	µA	500	µs	400	µA	500	µs	0	µA	63	ms	1
rectangular	400	µA	500	µs	-400	µA	500	µs	0	µA	61	ms	1		rectangular	-400	µA	500	µs	400	µA	500	µs	0	µA	61	ms	1
rectangular	400	µA	500	µs	-400	µA	500	µs	0	µA	59	ms	1		rectangular	-400	µA	500	µs	400	µA	500	µs	0	µA	59	ms	1
rectangular	400	µA	500	µs	-400	µA	500	µs	0	µA	57	ms	1		rectangular	-400	µA	500	µs	400	µA	500	µs	0	µA	57	ms	1
rectangular	400	µA	500	µs	-400	µA	500	µs	0	µA	55	ms	1		rectangular	-400	µA	500	µs	400	µA	500	µs	0	µA	55	ms	1
rectangular	400	µA	500	µs	-400	µA	500	µs	0	µA	53	ms	1		rectangular	-400	µA	500	µs	400	µA	500	µs	0	µA	53	ms	1
rectangular	400	µA	500	µs	-400	µA	500	µs	0	µA	51	ms	1		rectangular	-400	µA	500	µs	400	µA	500	µs	0	µA	51	ms	1
rectangular	400	µA	500	µs	-400	µA	500	µs	0	µA	49	ms	1		rectangular	-400	µA	500	µs	400	µA	500	µs	0	µA	49	ms	1
rectangular	400	µA	500	µs	-400	µA	500	µs	0	µA	47	ms	1		rectangular	-400	µA	500	µs	400	µA	500	µs	0	µA	47	ms	1
rectangular	400	µA	500	µs	-400	µA	500	µs	0	µA	45	ms	1		rectangular	-400	µA	500	µs	400	µA	500	µs	0	µA	45	ms	1
rectangular	400	µA	500	µs	-400	µA	500	µs	0	µA	43	ms	1		rectangular	-400	µA	500	µs	400	µA	500	µs	0	µA	43	ms	1
rectangular	400	µA	500	µs	-400	µA	500	µs	0	µA	41	ms	1		rectangular	-400	µA	500	µs	400	µA	500	µs	0	µA	41	ms	1
rectangular	400	µA	500	µs	-400	µA	500	µs	0	µA	39	ms	1		rectangular	-400	µA	500	µs	400	µA	500	µs	0	µA	39	ms	1
rectangular	400	µA	500	µs	-400	µA	500	µs	0	µA	37	ms	1		rectangular	-400	µA	500	µs	400	µA	500	µs	0	µA	37	ms	1
rectangular	400	µA	500	µs	-400	µA	500	µs	0	µA	35	ms	1		rectangular	-400	µA	500	µs	400	µA	500	µs	0	µA	35	ms	1
rectangular	400	µA	500	µs	-400	µA	500	µs	0	µA	33	ms	1		rectangular	-400	µA	500	µs	400	µA	500	µs	0	µA	33	ms	1
rectangular	400	µA	500	µs	-400	µA	500	µs	0	µA	31	ms	1		rectangular	-400	µA	500	µs	400	µA	500	µs	0	µA	31	ms	1
rectangular	400	µA	500	µs	-400	µA	500	µs	0	µA	29	ms	1		rectangular	-400	µA	500	µs	400	µA	500	µs	0	µA	29	ms	1
rectangular	400	µA	500	µs	-400	µA	500	µs	0	µA	27	ms	1		rectangular	-400	µA	500	µs	400	µA	500	µs	0	µA	27	ms	1
rectangular	400	µA	500	µs	-400	µA	500	µs	0	µA	25	ms	1		rectangular	-400	µA	500	µs	400	µA	500	µs	0	µA	25	ms	1
rectangular	400	µA	500	µs	-400	µA	500	µs	0	µA	23	ms	1		rectangular	-400	µA	500	µs	400	µA	500	µs	0	µA	23	ms	1
rectangular	0	µA	10	s		µA		µs		µA		µs			rectangular	0	µA	10	s		µA		µs		µA		µs
rectangular	400	µA	500	µs	-400	µA	500	µs	0	µA	69	ms	10		rectangular	-400	µA	500	µs	400	µA	500	µs	0	µA	69	ms	10
rectangular	400	µA	500	µs	-400	µA	500	µs	0	µA	67	ms	1		rectangular	-400	µA	500	µs	400	µA	500	µs	0	µA	67	ms	1
rectangular	400	µA	500	µs	-400	µA	500	µs	0	µA	65	ms	1		rectangular	-400	µA	500	µs	400	µA	500	µs	0	µA	65	ms	1
rectangular	400	µA	500	µs	-400	µA	500	µs	0	µA	63	ms	1		rectangular	-400	µA	500	µs	400	µA	500	µs	0	µA	63	ms	1
rectangular	400	µA	500	µs	-400	µA	500	µs	0	µA	61	ms	1		rectangular	-400	µA	500	µs	400	µA	500	µs	0	µA	61	ms	1
rectangular	400	µA	500	µs	-400	µA	500	µs	0	µA	59	ms	1		rectangular	-400	µA	500	µs	400	µA	500	µs	0	µA	59	ms	1
rectangular	400	µA	500	µs	-400	µA	500	µs	0	µA	57	ms	1		rectangular	-400	µA	500	µs	400	µA	500	µs	0	µA	57	ms	1
rectangular	400	µA	500	µs	-400	µA	500	µs	0	µA	55	ms	1		rectangular	-400	µA	500	µs	400	µA	500	µs	0	µA	55	ms	1
rectangular	400	µA	500	µs	-400	µA	500	µs	0	µA	53	ms	1		rectangular	-400	µA	500	µs	400	µA	500	µs	0	µA	53	ms	1
rectangular	400	µA	500	µs	-400	µA	500	µs	0	µA	51	ms	1		rectangular	-400	µA	500	µs	400	µA	500	µs	0	µA	51	ms	1
rectangular	400	µA	500	µs	-400	µA	500	µs	0	µA	49	ms	1		rectangular	-400	µA	500	µs	400	µA	500	µs	0	µA	49	ms	1
rectangular	400	µA	500	µs	-400	µA	500	µs	0	µA	47	ms	1		rectangular	-400	µA	500	µs	400	µA	500	µs	0	µA	47	ms	1
rectangular	400	µA	500	µs	-400	µA	500	µs	0	µA	45	ms	1		rectangular	-400	µA	500	µs	400	µA	500	µs	0	µA	45	ms	1
rectangular	400	µA	500	µs	-400	µA	500	µs	0	µA	43	ms	1		rectangular	-400	µA	500	µs	400	µA	500	µs	0	µA	43	ms	1
rectangular	400	µA	500	µs	-400	µA	500	µs	0	µA	41	ms	1		rectangular	-400	µA	500	µs	400	µA	500	µs	0	µA	41	ms	1
rectangular	400	µA	500	µs	-400	µA	500	µs	0	µA	39	ms	1		rectangular	-400	µA	500	µs	400	µA	500	µs	0	µA	39	ms	1
rectangular	400	µA	500	µs	-400	µA	500	µs	0	µA	37	ms	1		rectangular	-400	µA	500	µs	400	µA	500	µs	0	µA	37	ms	1
rectangular	400	µA	500	µs	-400	µA	500	µs	0	µA	35	ms	1		rectangular	-400	µA	500	µs	400	µA	500	µs	0	µA	35	ms	1
rectangular	400	µA	500	µs	-400	µA	500	µs	0	µA	33	ms	1		rectangular	-400	µA	500	µs	400	µA	500	µs	0	µA	33	ms	1
rectangular	400	µA	500	µs	-400	µA	500	µs	0	µA	31	ms	1		rectangular	-400	µA	500	µs	400	µA	500	µs	0	µA	31	ms	1
rectangular	400	µA	500	µs	-400	µA	500	µs	0	µA	29	ms	1		rectangular	-400	µA	500	µs	400	µA	500	µs	0	µA	29	ms	1
rectangular	400	µA	500	µs	-400	µA	500	µs	0	µA	27	ms	1		rectangular	-400	µA	500	µs	400	µA	500	µs	0	µA	27	ms	1
rectangular	400	µA	500	µs	-400	µA	500	µs	0	µA	25	ms	1		rectangular	-400	µA	500	µs	400	µA	500	µs	0	µA	25	ms	1
rectangular	400	µA	500	µs	-400	µA	500	µs	0	µA	23	ms	1		rectangular	-400	µA	500	µs	400	µA	500	µs	0	µA	23	ms	1
rectangular	400	µA	500	µs	-400	µA	500	µs	0	µA	21	ms	1		rectangular	-400	µA	500	µs	400	µA	500	µs	0	µA	21	ms	1
rectangular	0	µA	10	s		µA		µs		µA		µs			rectangular	0	µA	10	s		µA		µs		µA		µs
rectangular	400	µA	500	µs	-400	µA	500	µs	0	µA	69	ms	10		rectangular	-400	µA	500	µs	400	µA	500	µs	0	µA	69	ms	10
rectangular	400	µA	500	µs	-400	µA	500	µs	0	µA	67	ms	1		rectangular	-400	µA	500	µs	400	µA	500	µs	0	µA	67	ms	1
rectangular	400	µA	500	µs	-400	µA	500	µs	0	µA	65	ms	1		rectangular	-400	µA	500	µs	400	µA	500	µs	0	µA	65	ms	1
rectangular	400	µA	500	µs	-400	µA	500	µs	0	µA	63	ms	1		rectangular	-400	µA	500	µs	400	µA	500	µs	0	µA	63	ms	1
rectangular	400	µA	500	µs	-400	µA	500	µs	0	µA	61	ms	1		rectangular	-400	µA	500	µs	400	µA	500	µs	0	µA	61	ms	1
rectangular	400	µA	500	µs	-400	µA	500	µs	0	µA	59	ms	1		rectangular	-400	µA	500	µs	400	µA	500	µs	0	µA	59	ms	1
rectangular	400	µA	500	µs	-400	µA	500	µs	0	µA	57	ms	1		rectangular	-400	µA	500	µs	400	µA	500	µs	0	µA	57	ms	1
rectangular	400	µA	500	µs	-400	µA	500	µs	0	µA	55	ms	1		rectangular	-400	µA	500	µs	400	µA	500	µs	0	µA	55	ms	1
rectangular	400	µA	500	µs	-400	µA	500	µs	0	µA	53	ms	1		rectangular	-400	µA	500	µs	400	µA	500	µs	0	µA	53	ms	1
rectangular	400	µA	500	µs	-400	µA	500	µs	0	µA	51	ms	1		rectangular	-400	µA	500	µs	400	µA	500	µs	0	µA	51	ms	1
rectangular	400	µA	500	µs	-400	µA	500	µs	0	µA	49	ms	1		rectangular	-400	µA	500	µs	400	µA	500	µs	0	µA	49	ms	1
rectangular	400	µA	500	µs	-400	µA	500	µs	0	µA	47	ms	1		rectangular	-400	µA	500	µs	400	µA	500	µs	0	µA	47	ms	1
rectangular	400	µA	500	µs	-400	µA	500	µs	0	µA	45	ms	1		rectangular	-400	µA	500	µs	400	µA	500	µs	0	µA	45	ms	1
rectangular	400	µA	500	µs	-400	µA	500	µs	0	µA	43	ms	1		rectangular	-400	µA	500	µs	400	µA	500	µs	0	µA	43	ms	1
rectangular	400	µA	500	µs	-400	µA	500	µs	0	µA	41	ms	1		rectangular	-400	µA	500	µs	400	µA	500	µs	0	µA	41	ms	1
rectangular	400	µA	500	µs	-400	µA	500	µs	0	µA	39	ms	1		rectangular	-400	µA	500	µs	400	µA	500	µs	0	µA	39	ms	1
rectangular	400	µA	500	µs	-400	µA	500	µs	0	µA	37	ms	1		rectangular	-400	µA	500	µs	400	µA	500	µs	0	µA	37	ms	1
rectangular	400	µA	500	µs	-400	µA	500	µs	0	µA	35	ms	1		rectangular	-400	µA	500	µs	400	µA	500	µs	0	µA	35	ms	1
rectangular	400	µA	500	µs	-400	µA	500	µs	0	µA	33	ms	1		rectangular	-400	µA	500	µs	400	µA	500	µs	0	µA	33	ms	1
rectangular	400	µA	500	µs	-400	µA	500	µs	0	µA	31	ms	1		rectangular	-400	µA	500	µs	400	µA	500	µs	0	µA	31	ms	1
rectangular	400	µA	500	µs	-400	µA	500	µs	0	µA	29	ms	1		rectangular	-400	µA	500	µs	400	µA	500	µs	0	µA	29	ms	1
rectangular	400	µA	500	µs	-400	µA	500	µs	0	µA	27	ms	1		rectangular	-400	µA	500	µs	400	µA	500	µs	0	µA	27	ms	1
rectangular	400	µA	500	µs	-400	µA	500	µs	0	µA	25	ms	1		rectangular	-400	µA	500	µs	400	µA	500	µs	0	µA	25	ms	1
rectangular	400	µA	500	µs	-400	µA	500	µs	0	µA	23	ms	1		rectangular	-400	µA	500	µs	400	µA	500	µs	0	µA	23	ms	1
rectangular	400	µA	500	µs	-400	µA	500	µs	0	µA	21	ms	1		rectangular	-400	µA	500	µs	400	µA	500	µs	0	µA	21	ms	1
rectangular	400	µA	500	µs	-400	µA	500	µs	0	µA	19	ms	1		rectangular	-400	µA	500	µs	400	µA	500	µs	0	µA	19	ms	1
rectangular	0	µA	2	s		µA		µs		µA		µs			rectangular	0	µA	2	s		µA		µs		µA		µs
